# Supplementary material for: Astragalus membranaceus: A Traditional Chinese Medicine with Multifaceted Impacts on Breast Cancer Treatment
Source: Biomolecules. 2024 Oct 21;14(10):1339. doi: 10.3390/biom14101339 (PMC11506204; doi:10.3390/biom14101339)
Supplement: Supplementary file 1 [file biomolecules-14-01339-s001.zip]

Archive with 1 entries (1 files):
- biomolecules-3240716-supplementary.pdf
